# Supplementary material for: Translational effects of robot-mediated therapy in subacute stroke patients: an experimental evaluation of upper limb motor recovery
Source: PeerJ. 2018 Sep 4;6:e5544. doi: 10.7717/peerj.5544 (PMC6128258; doi:10.7717/peerj.5544)
Supplement: Supplemental Information 1 — Kinematic data of patients obtained from raw data through the processing stage described in the paper. [file peerj-06-5544-s001.xlsx]

## Sheet: KINEMATIC DATA
PATIENT	AFF. ARM	Peak Velocity [m/s]				Time to Peak Velocity [%]				Movement Time [s]				Trunk Displacement [m]				Hand Path Ratio [%]				Normalized Jerk
		Pre		Post		Pre		Post		Pre		Post		Pre		Post		Pre		Post		Pre		Post
		MEAN	STD	MEAN	STD	MEAN	STD	MEAN	STD	MEAN	STD	MEAN	STD	MEAN	STD	MEAN	STD	MEAN	STD	MEAN	STD	MEAN	STD	MEAN	STD
1	L	0.854805	0.103638	0.910163	0.104663	20.6886	9.02149	15.9767	7.02631	4.30267	0.669361	3.56517	0.363921	0.0904436	0.0107539	0.064903	0.0111699	161.573	11.9043	138.894	5.41451	3504.58	1457.78	1797.1	469.601
2	R	0.90774	0.154106	1.69264	0.248836	12.0335	4.89155	26.6905	8.36789	7.17367	1.16429	1.7595	0.221628	0.140277	0.0175109	0.0814998	0.0149394	140.363	4.38965	112.868	0.930664	8699.27	1309.18	227.715	64.9909
3	L	1.90086	0.164666	1.6913	0.176577	19.4068	9.90704	24.1109	10.6477	2.3085	0.991569	1.76383	0.584791	0.0899547	0.0206767	0.050927	0.01443	154.525	30.2023	134.368	14.9403	611.77	577.186	304.529	161.481
4	L	1.67032	0.0977986	1.41156	0.111812	30.9931	8.39553	30.6385	4.09766	1.69467	0.256414	1.7485	0.179091	0.0830322	0.0105872	0.0800302	0.00616132	110.916	1.06689	109.615	1.64407	230.074	76.4363	231.477	45.7846
5	R	1.52794	0.226126	1.96896	0.302569	19.3903	7.8928	18.6658	4.5575	2.80817	0.918149	2.26383	0.370007	0.0670698	0.0225715	0.0584311	0.00613929	130.197	8.59108	124.728	2.75523	1177.04	943.625	567.46	185.926
6	R	1.01426	0.159444	1.01259	0.137968	22.4918	6.69393	38.1477	12.9502	3.986	0.874418	3.80983	0.429508	0.40562	0.0480503	0.262521	0.0222251	133.559	13.2387	133.567	14.3641	1801.64	845.434	1765.41	505.184
7	L	0.953535	0.0888913	1.05334	0.14063	30.6416	6.56199	37.4491	11.7526	3.21217	0.353383	2.33333	0.23274	0.113133	0.0109944	0.109608	0.00688158	114.784	1.44127	111.002	2.24445	1147.72	401.045	440.902	146.175
8	R	1.41	0.172899	1.64417	0.299066	31.7117	7.73705	37.0113	9.29952	1.9835	0.266511	1.40683	0.287091	0.0874078	0.0108365	0.050804	0.0158401	121.012	1.45863	114.153	2.45876	289.634	86.7317	157.213	109.538
9	R	0.801005	0.047771	1.04249	0.0509311	24.4636	7.37166	22.6336	3.6432	2.886	0.524925	2.68467	0.293917	0.0468176	0.00623685	0.0479243	0.00414986	117.922	5.50746	117.346	2.06329	887.241	280.126	581.052	193.911
10	L	1.18058	0.222497	0.728293	0.135321	24.2756	5.1612	30.788	6.43054	3.51367	0.408416	2.889	0.288778	0.13839	0.0135999	0.107147	0.0135282	125.284	5.63149	118.562	1.90782	1432.39	462.542	1110.98	365.548
PATIENT	UNAFF. ARM	Peak Velocity [m/s]				Time to Peak Velocity [%]				Movement Time [s]				Trunk Displacement [m]				Path Ratio [%]				Normalized Jerk
			MEAN	STD			MEAN	STD			MEAN	STD			MEAN	STD			MEAN	STD			MEAN	STD
1	R		1.34348	0.282639			23.1439	6.27253			2.42283	0.906516			0.0236973	0.00840083			112.519	2.68447			797.033	732.969
2	L		1.76486	0.296134			23.2933	7.11826			1.66242	0.317996			0.0443293	0.007241			110.077	2.87723			253.858	131.435
3	R		2.51102	0.29665			40.0169	4.19849			0.8645	0.182394			0.0225934	0.00511102			112.794	1.41035			51.6312	21.2387
4	R		1.8307	0.131925			30.1401	3.27868			1.24925	0.0777772			0.0313761	0.00650548			110.077	1.423			105.271	22.7072
5	L		1.6747	0.489304			24.7698	6.46592			2.15208	0.562654			0.0391465	0.0222893			121.087	4.03103			398.932	235.797
6	L		1.66834	0.167376			35.7044	4.10921			1.50342	0.161578			0.0288106	0.00672487			114.184	3.47158			109.579	35.1285
7	R		1.45964	0.17			26.8173	3.39567			1.736	0.299381			0.0303568	0.00632807			112.717	5.05783			227.442	123.68
8	L		1.49469	0.29157			28.1893	3.9216			1.50692	0.329869			0.0288304	0.00599516			113.052	3.90984			154.261	72.0383
9	L		1.46921	0.251625			30.1293	3.30039			1.7525	0.193345			0.0165773	0.00224403			116.773	1.90467			189.571	75.1741
10	R		1.53125	0.11524			31.8702	5.97572			1.42308	0.125356			0.0327498	0.0102434			112.903	2.12872			178.843	41.7528

## Sheet: CLINICAL SCALES
PATIENT		FIM		BI		FAT		FMA
		Pre	Post	Pre	Post	Pre	Post	Pre	Post
1		68	79	55	65	2	4	20	30
2		50	77	35	55	2	5	11	38
3		104	108	90	95	0	3	18	27
4		84	100	60	85	1	5	46	54
5		71	97	50	80	0	2	49	52
6		77	108	45	75	2	5	35	52
7		70	108	20	70	4	5	39	48
8		96	115	70	90	1	5	37	50
9		107	109	70	85	3	5	49	59
10		58	86	30	55	0	3	22	40
